# Supplementary material for: Direct Chemical Reprogramming of Human Fibroblasts into Retinal Progenitor-like Cells for Ocular Delivery
Source: J Funct Biomater. 2026 May 8;17(5):236. doi: 10.3390/jfb17050236 (PMC13208236; doi:10.3390/jfb17050236)
Supplement: Supplementary file 1 [file jfb-17-00236-s001.zip]

Archive with 19 entries (19 files):
- .DS_Store
- Figure S1.pdf
- Figure S2.pdf
- Figure S3.pdf
- Figure S4.pdf
- Figure S5.pdf
- Figure S6.pdf
- Figure S7.pdf
- Figure S8.pdf
- Figure S9.pdf
- Table S1.pdf
- Table S2.xlsx
- Table S3.xlsx
- Table S4.pdf
- Table S5.xlsx
- Video S1.mov
- Video S2.mov
- Video S3.mov
- Video S4.mov
