# Supplementary material for: Direct Chemical Reprogramming of Human Fibroblasts into Retinal Progenitor-like Cells for Ocular Delivery
Source: J Funct Biomater. 2026 May 8;17(5):236. doi: 10.3390/jfb17050236 (PMC13208236; doi:10.3390/jfb17050236)
Supplement: Supplementary file 1 [file jfb-17-00236-s001.zip › Table S2.xlsx]

## Sheet: 工作表1
pLKO AS7w.VSX2::eGFP.puro	CTCGAGAAGATAGTTCCCAGCCCCAAGAAGGTCACAGAAGAGTTAGCTGAGGTGGTGGAGTGCAGGGGAAAGCAGCTTACCTTTTAATTTCCTCTCACCCGCTTCCTCCTTCCTCTCCCTCCACATCAACAATCCCTTCCTCTTCATTCTGTTTGCTCAATGAACTCTGAAGTATAGCAGGGCCCTTGCCTTGTCTGATTTACTGCGGAACCCCTGGCTACCAGGTCGGAGCTAGTAGCTCAATACATATTAGTCGAATGAATTGGGTGGAAGAATCAAGTCCTCCCATGAAAGTTGGGCATGCTTCATGCTTACTCTAGGAAGAGGTTTGGATGTCCATGGTTGTTCTCCAAAAGTAATCATCACTGTTCCTCTTTCCCACCAGGGACCCCTCTTTCT…
