# Supplementary material for: Direct Chemical Reprogramming of Human Fibroblasts into Retinal Progenitor-like Cells for Ocular Delivery
Source: J Funct Biomater. 2026 May 8;17(5):236. doi: 10.3390/jfb17050236 (PMC13208236; doi:10.3390/jfb17050236)
Supplement: Supplementary file 1 [file jfb-17-00236-s001.zip › Table S3.xlsx]

## Sheet: 工作表1
	Forward	Reverse
SDHA	GAG ATG TGG TGT CTC GGT CCA T	GCT GTC TCT GAA ATG CCA GGC A
SOX2	ATG CAC CGC TAC GAC GTG A	CTT TTG CAC CCC TCC CAT TT
NESTIN	CAG CGT TGG AAC AGA GGT TGG	TGG CAC AGG TGT CTC AAG GGT AG
TUBB3	AGC AAG AAC AGC AGC TAC TTC GT	GAT GAA GGT GGA GGA CAT CTT GA
OLIG2	ATG CAC GAC CTC AAC ATC GCC A	ACC AGT CGC TTC ATC TCC TCC A
GFAP	GTA CCA GGA CCT GCT CAA T	CAA CTA TCC TGC TTC TGC TC
PAX6	TCT AAT CGA AGG GCC AAA TG	TGT GAG GGC TGT GTC TGT TC
OTX2	GCA GAG GTC CTA TCC CAT GA	CTG GGT GGA AAG AGA AGC TG
RAX	GAA TCT CGA AAT CTC AGC CC	CTT CAC TAA TTT GCT CAG GAC
LHX2	TAG CAT CTA CTG CAA GGA AGA C	GTG ATA AAC CAA GTC CCG AG
VSX2	GGA GAA GGC ATT CAA CGA AGC C	ACT TGG CTC GAC GGT TCT GGA A
NEUROD1	CTG CTC AGG ACC TAC TAA CAA CAA	GTC CAG CTT GGA GGA CCT T
CRX	ATG ATG GCG TAT ATG AAC CC	TCT TGA ACC AAA CCT GAA CC
RCVRN	TAA CGG GAC CAT CAG CAA G	CCT CGG GAG TGA TCA TTT TG
ARR	CCC CAG AAA AGG CTC AAC ATC A	ACA CCG TCA ATG GGT TCC AC
OPN1SW	GAT GGG CCT CAG TAC CAC ATT	GCA ACT TTT TGT AGC GCA GTG
RHO	GTG CCC TTC TCC AAT GCG A	CCA GCA CGA TCA GCA GAA ACA
NRL	GGC TCC ACA CCT TAC AGC TC	GGC CCA TCA ACA GGG ACT G
