# Supplementary material for: Direct Chemical Reprogramming of Human Fibroblasts into Retinal Progenitor-like Cells for Ocular Delivery
Source: J Funct Biomater. 2026 May 8;17(5):236. doi: 10.3390/jfb17050236 (PMC13208236; doi:10.3390/jfb17050236)
Supplement: Supplementary file 1 [file jfb-17-00236-s001.zip › Table S5.xlsx]

## Sheet: Sheet1
GeneID	Expected count (iRPC4)	Expected count (HTF4)	TPM (iRPC4)	TPM (HTF4)	FPKM (iRPC4)	FPKM (HTF4)	Fold change (iRPC4_HTF4)	PPEE (iRPC4_HTF4)	Description	GO (BP)	GO (MF)	GO (CC)	Pathway (KEGG)	EC Number
MKI67	4391	11707	30.03	107.07	13.52	47.08	0.27	0	marker of proliferation Ki-67	GO:0007049;GO:0007088;GO:0008283;GO:0051983;GO:1902275	GO:0003677;GO:0003723;GO:0005515;GO:0005524;GO:0008022	GO:0000793;GO:0005634;GO:0005654;GO:0005730;GO:0016020;GO:0016604	NA	NA
MCM2	858	1767	20.35	55.98	9.16	24.61	0.35	0.005	minichromosome maintenance complex component 2	GO:0000082;GO:0000727;GO:0006260;GO:0006267;GO:0006268;GO:0006270;GO:0006334;GO:0006915;GO:0071353;GO:0090102;GO:1902975;GO:1905775	GO:0003677;GO:0003688;GO:0003697;GO:0005515;GO:0005524;GO:0017116;GO:0019899;GO:0042393;GO:0043138;GO:0046872	GO:0000781;GO:0000785;GO:0005634;GO:0005634;GO:0005654;GO:0005654;GO:0005664;GO:0005730;GO:0005737;GO:0015630;GO:0042555;GO:0042555;GO:0071162	hsa03030;hsa04110	3.6.4.12
MCM5	781	2189	25.59	95.81	11.52	42.12	0.26	0	minichromosome maintenance complex component 5	GO:0000082;GO:0000727;GO:0006260;GO:0006267;GO:0006270;GO:0032508	GO:0003688;GO:0003697;GO:0005515;GO:0005524;GO:0017116;GO:0043138	GO:0000781;GO:0005634;GO:0005654;GO:0005654;GO:0005829;GO:0016020;GO:0042555;GO:0042555;GO:0071162	hsa03030;hsa04110	3.6.4.12
MCM7	1592	4202	43.95	154.83	19.79	68.08	0.27	0	minichromosome maintenance complex component 7	GO:0000082;GO:0000727;GO:0006260;GO:0006267;GO:0006268;GO:0006270;GO:0006271;GO:0006974;GO:0008283;GO:0042325;GO:0042493;GO:0071364;GO:0071466	GO:0003677;GO:0003678;GO:0003688;GO:0003697;GO:0005515;GO:0005524;GO:1990518	GO:0000781;GO:0000785;GO:0005634;GO:0005634;GO:0005654;GO:0005654;GO:0005730;GO:0005829;GO:0016020;GO:0042555;GO:0042555;GO:0042555;GO:0071162	hsa03030;hsa04110	3.6.4.12
TOP2A	7883	18226	112.27	346.82	50.55	152.49	0.31	0.001	DNA topoisomerase II alpha	GO:0000712;GO:0000819;GO:0002244;GO:0006265;GO:0006265;GO:0006266;GO:0006974;GO:0007059;GO:0007143;GO:0030263;GO:0030263;GO:0040016;GO:0042752;GO:0043065;GO:0044774;GO:0045870;GO:0045944;GO:0048511;GO:1905463	GO:0000287;GO:0003677;GO:0003682;GO:0003723;GO:0003918;GO:0003918;GO:0005080;GO:0005515;GO:0005524;GO:0008022;GO:0008094;GO:0008301;GO:0019899;GO:0042803;GO:0042826;GO:0043130;GO:0046982	GO:0000228;GO:0000775;GO:0000793;GO:0005634;GO:0005634;GO:0005654;GO:0005654;GO:0005730;GO:0005730;GO:0005737;GO:0005814;GO:0009330;GO:0032991;GO:1990904	NA	5.6.2.2
CCNB1	2580	6306	99.88	326.09	44.97	143.38	0.29	0.0002	cyclin B1	GO:0000079;GO:0000086;GO:0001556;GO:0001701;GO:0001933;GO:0006367;GO:0006977;GO:0007052;GO:0007077;GO:0007080;GO:0007080;GO:0007283;GO:0009612;GO:0010629;GO:0010971;GO:0031145;GO:0031442;GO:0033129;GO:0042246;GO:0042493;GO:0044772;GO:0045737;GO:0045931;GO:0046680;GO:0048146;GO:0048565;GO:0051301;GO:0051726;GO:0051987;GO:0055015;GO:0060045;GO:0060623;GO:0065003;GO:0071283;GO:0071398;GO:0071407;GO:…	GO:0005113;GO:0005515;GO:0016538;GO:0019901;GO:0044389;GO:0061575	GO:0000307;GO:0000922;GO:0000942;GO:0005634;GO:0005634;GO:0005654;GO:0005737;GO:0005737;GO:0005759;GO:0005759;GO:0005813;GO:0005813;GO:0005829;GO:0005829;GO:0016020;GO:0097125;GO:0097125	hsa04068;hsa04110;hsa04114;hsa04115;hsa04218;hsa04914;hsa05170	NA
PCNA	2428	4028	157.99	350.23	71.13	153.99	0.43	0.1765	proliferating cell nuclear antigen	GO:0000083;GO:0000122;GO:0000723;GO:0006272;GO:0006283;GO:0006287;GO:0006296;GO:0006297;GO:0006298;GO:0006298;GO:0006298;GO:0006977;GO:0007507;GO:0016032;GO:0016567;GO:0019985;GO:0019985;GO:0019985;GO:0030855;GO:0031297;GO:0032077;GO:0032201;GO:0032355;GO:0033683;GO:0034644;GO:0042276;GO:0042769;GO:0044849;GO:0045739;GO:0045740;GO:0046686;GO:0070301;GO:0070987;GO:0071466;GO:0071548;GO:0097421;GO:…	GO:0000701;GO:0003682;GO:0003684;GO:0005515;GO:0008022;GO:0019899;GO:0030331;GO:0030337;GO:0030971;GO:0032139;GO:0032405;GO:0035035;GO:0042802;GO:0044877;GO:0070182	GO:0000307;GO:0000781;GO:0000785;GO:0005634;GO:0005634;GO:0005652;GO:0005654;GO:0005654;GO:0005657;GO:0005813;GO:0016604;GO:0030894;GO:0043596;GO:0043626;GO:0043626;GO:0070062;GO:0070557	hsa03030;hsa03410;hsa03420;hsa03430;hsa04110;hsa04530;hsa05161	NA
CDK1	2348	3945	103.8	233.11	46.73	102.49	0.43	0.1497	cyclin dependent kinase 1	GO:0000086;GO:0000086;GO:0000187;GO:0000226;GO:0006260;GO:0006281;GO:0006367;GO:0006468;GO:0006468;GO:0006468;GO:0006915;GO:0006977;GO:0007077;GO:0007095;GO:0007098;GO:0007344;GO:0007569;GO:0008283;GO:0009636;GO:0010389;GO:0010628;GO:0010971;GO:0014038;GO:0014070;GO:0014075;GO:0014823;GO:0016477;GO:0016572;GO:0016579;GO:0018105;GO:0018107;GO:0018107;GO:0030261;GO:0030855;GO:0031100;GO:0031145;GO:…	GO:0001618;GO:0003682;GO:0004672;GO:0004674;GO:0004674;GO:0004693;GO:0004693;GO:0004693;GO:0004693;GO:0005515;GO:0005524;GO:0008353;GO:0008353;GO:0030332;GO:0030332;GO:0030544;GO:0035173;GO:0097472	GO:0000307;GO:0000781;GO:0005634;GO:0005634;GO:0005654;GO:0005654;GO:0005737;GO:0005739;GO:0005759;GO:0005789;GO:0005813;GO:0005829;GO:0005829;GO:0005876;GO:0016020;GO:0030496;GO:0070062;GO:0072686;GO:0097125	hsa04110;hsa04114;hsa04115;hsa04218;hsa04540;hsa04914;hsa05168;hsa05170;hsa05203	2.7.11.22;2.7.11.23
